# Supplementary material for: Extended-Spectrum β-Lactamase-Producing Klebsiella pneumoniae in Dogs from Cape Verde and São Tomé and Príncipe: Implications for Public Health
Source: Antibiotics (Basel). 2025 Apr 16;14(4):408. doi: 10.3390/antibiotics14040408 (PMC12023937; doi:10.3390/antibiotics14040408)
Supplement: Supplementary file 1 [file antibiotics-14-00408-s001.zip]

Archive with 1 entries (1 files):
- antibiotics-3578500-supplementary.pdf
